# Supplementary material for: Dietary intake, antioxidants, minerals and vitamins in relation to childhood asthma: a Mendelian randomization study
Source: Front Nutr. 2024 May 23;11:1401881. doi: 10.3389/fnut.2024.1401881 (PMC11153797; doi:10.3389/fnut.2024.1401881)
Supplement: Supplementary file 1 [file Table_1.XLSX]

## Sheet: Outcome
Outcome	Trait	Ncase	Consortium	PMID	Download Website	Abbreviate
CA	age<16	5865 European ancestry cases, 02399 European ancestry controls	Finngen Biobank		https://storage.googleapis.com/finngen-public-data-r9/summary_stats/finngen_R9_ASTHMA_CHILD_EXMORE.gz	FCA
CA	childhood onset asthma	13963 European ancestry cases, 300671 European ancestry controls	-	30929738	http://ftp.ebi.ac.uk/pub/databases/gwas/summary_statistics/GCST007001-GCST008000/GCST007800/	1COA
CA	childhood onset asthma	27,712 European ancestry cases, 411,131 European ancestry controls, 547 East Asian ancestry cases, 161,803 East Asian ancestry controls	-	34594039	http://ftp.ebi.ac.uk/pub/databases/gwas/summary_statistics/GCST90018001-GCST90019000/GCST90018895/	2COA

## Sheet: S1
Table S1: Details of instrumental variables included in genetic instruments.
*The proportion of variance explained by instrumental variables was calculated as R2 = 2 * Beta2 * EAF * (1-EAF) / (2 * Beta2 * EAF * (1-EAF) + SE2 * 2 * Sample size * EAF * (1-EAF))..
**F-statistics were calculated as F = R2 * (Sample size - 1 - k) / ((1-R2) * k), where R2 is the proportion of variance explained in the instrument, k is the number of SNPs included in the instrument.
Nutrient Type	PMID	Exposure	RSID	EA	OA	BETA	SE	EAF	P	R2*	F-statistic**	Sample Size	ALL R2	ALL F-statistic
Dietary intakes	32393786	Relative intake of carbohydrate	rs10206338	A	G	-0.016	0.00278684	0.578	1.52e-08	0.000122557	32.962	268922	0.00175913	39.49
Dietary intakes	32393786	Relative intake of carbohydrate	rs10510554	T	C	0.019	0.00278138	0.428	2.94e-12	0.000173495	46.6642	268922
Dietary intakes	32393786	Relative intake of carbohydrate	rs10433500	A	G	0.016	0.00286311	0.6371	1.96e-08	0.000116115	31.2292	268922
Dietary intakes	32393786	Relative intake of carbohydrate	rs7012637	A	G	0.017	0.00278426	0.4728	4.68e-10	0.000138609	37.2799	268922
Dietary intakes	32393786	Relative intake of carbohydrate	rs10962121	T	G	-0.015	0.0027521	0.4989	3.4e-08	0.000110453	29.7064	268922
Dietary intakes	32393786	Relative intake of carbohydrate	rs2472297	T	C	-0.018	0.00326196	0.2603	3.73e-08	0.000113217	30.4498	268922
Dietary intakes	32393786	Relative intake of carbohydrate	rs7190396	T	G	0.018	0.00281218	0.6033	2.39e-10	0.000152323	40.969	268922
Dietary intakes	32393786	Relative intake of carbohydrate	rs1104608	C	G	0.018	0.0028931	0.4231	1.74e-10	0.000143923	38.7093	268922
Dietary intakes	32393786	Relative intake of carbohydrate	rs36123991	T	G	0.021	0.0036949	0.2055	8.24e-09	0.000120103	32.302	268922
Dietary intakes	32393786	Relative intake of carbohydrate	rs8097672	A	T	0.023	0.003908	0.8549	1.95e-09	0.000128784	34.6372	268922
Dietary intakes	32393786	Relative intake of carbohydrate	rs429358	T	C	-0.027	0.00387932	0.8483	3.49e-12	0.000180099	48.4409	268922
Dietary intakes	32393786	Relative intake of carbohydrate	rs838144	T	C	-0.023	0.00275313	0.5089	3.26e-17	0.000259455	69.7908	268922
Dietary intakes	32393786	Relative intake of fat	rs1229984	T	C	0.098	0.009	0.029	2.64e-28	0.000440706	118.567	268922	0.00131066	58.8197
Dietary intakes	32393786	Relative intake of fat	rs57193069	A	G	-0.016	0.003	0.546	1.8e-08	0.000105761	28.4442	268922
Dietary intakes	32393786	Relative intake of fat	rs7012814	A	G	-0.019	0.003	0.473	1.12e-11	0.000149133	40.1108	268922
Dietary intakes	32393786	Relative intake of fat	rs9927317	C	G	-0.024	0.004	0.607	4.77e-12	0.00013385	35.9997	268922
Dietary intakes	32393786	Relative intake of fat	rs429358	T	C	0.024	0.004	0.848	8.65e-10	0.00013385	35.9997	268922
Dietary intakes	32393786	Relative intake of fat	rs33988101	T	G	-0.029	0.003	0.53	1.66e-26	0.000347357	93.4437	268922
Dietary intakes	32393786	Relative intake of protein	rs780094	T	C	0.018	0.00282441	0.3871	5.58e-10	0.000151007	40.615	268922	0.00139518	53.6724
Dietary intakes	32393786	Relative intake of protein	rs445551	A	G	0.019	0.00338913	0.3072	1.49e-08	0.000116856	31.4287	268922
Dietary intakes	32393786	Relative intake of protein	rs1603978	A	C	0.019	0.00298526	0.6935	1.35e-10	0.000150609	40.5078	268922
Dietary intakes	32393786	Relative intake of protein	rs13146907	A	G	-0.022	0.00283943	0.6214	1.24e-14	0.000223182	60.0315	268922
Dietary intakes	32393786	Relative intake of protein	rs1461729	A	G	0.032	0.00459037	0.0998	4.09e-12	0.000180675	48.596	268922
Dietary intakes	32393786	Relative intake of protein	rs55872725	T	C	0.018	0.00280031	0.4072	2.09e-10	0.000153617	41.317	268922
Dietary intakes	32393786	Relative intake of protein	rs838133	A	G	-0.032	0.00301314	0.4469	4.52e-26	0.00041923	112.787	268922
Dietary intakes	32393786	Relative intake of sugar	rs12713415	C	G	-0.019	0.00326556	0.7098	4.88e-09	0.000143794	33.8523	235391	0.00185986	48.7324
Dietary intakes	32393786	Relative intake of sugar	rs7619139	A	T	-0.024	0.00299514	0.59	4.98e-16	0.000272696	64.2072	235391
Dietary intakes	32393786	Relative intake of sugar	rs13202107	A	G	-0.02	0.00357851	0.2165	1.77e-08	0.000132681	31.2358	235391
Dietary intakes	32393786	Relative intake of sugar	rs7012814	A	G	0.019	0.00298445	0.4724	4.99e-10	0.000172153	40.5298	235391
Dietary intakes	32393786	Relative intake of sugar	rs9972653	T	G	-0.02	0.00300832	0.3987	1.53e-11	0.000187733	44.1985	235391
Dietary intakes	32393786	Relative intake of sugar	rs8097672	A	T	0.03	0.00417676	0.8544	1.54e-12	0.000219118	51.5892	235391
Dietary intakes	32393786	Relative intake of sugar	rs341228	T	C	0.019	0.00313303	0.3311	2.72e-09	0.000156214	36.7768	235391
Dietary intakes	32393786	Relative intake of sugar	rs429358	T	C	-0.028	0.00416444	0.8488	2.97e-11	0.000192013	45.2064	235391
Dietary intakes	32393786	Relative intake of sugar	rs838144	T	C	-0.028	0.0029466	0.5082	8.53e-21	0.000383458	90.2964	235391
Antioxidants	19185284	β-carotene	rs6564851	G	T	0.149	0.015	0.39	1.6e-24	0.0247938	98.6203	3881	0.0248	98.6
Antioxidants	26861389	Lycopene	rs2232315	A	G	0.74	0.15	0.03	1e-06	0.0523013	24.2274	441	0.310097	39.1047
Antioxidants	26861389	Lycopene	rs341075	A	G	-0.87	0.17	0.02	6e-07	0.0560592	26.0715	441
Antioxidants	26861389	Lycopene	rs4635297	A	C	0.26	0.05	0.08	6e-07	0.0577728	26.9174	441
Antioxidants	26861389	Lycopene	rs6108801	C	T	-0.48	0.09	0.04	4e-07	0.0605917	28.3154	441
Antioxidants	26861389	Lycopene	rs7680948	A	C	-0.19	0.03	0.2	5e-09	0.0833718	39.9292	441
Antioxidants	31578528	Uric acid	rs4646068	T	C	0.024	0.004	0.692	7.71e-09	0.000124703	35.9998	288649	0.0233409	85.1405
Antioxidants	31578528	Uric acid	rs139428292	A	G	-0.073	0.013	0.027	4.91e-08	0.00010923	31.5323	288649
Antioxidants	31578528	Uric acid	rs11204701	A	T	-0.036	0.005	0.779	1.05e-14	0.000179563	51.8396	288649
Antioxidants	31578528	Uric acid	rs2760215	T	C	-0.025	0.004	0.503	5.81e-11	0.00013531	39.0622	288649
Antioxidants	31578528	Uric acid	rs12037861	A	T	0.023	0.004	0.704	3.39e-08	0.000114529	33.0623	288649
Antioxidants	31578528	Uric acid	rs72782806	A	G	0.025	0.004	0.26	8.12e-09	0.00013531	39.0622	288649
Antioxidants	31578528	Uric acid	rs12472381	A	G	0.022	0.004	0.39	1.8e-08	0.000104788	30.2498	288649
Antioxidants	31578528	Uric acid	rs12987661	T	C	0.041	0.006	0.866	1.44e-12	0.000161743	46.6941	288649
Antioxidants	31578528	Uric acid	rs17050272	A	G	0.032	0.004	0.421	1.57e-15	0.000221673	63.9996	288649
Antioxidants	31578528	Uric acid	rs11683692	T	C	-0.048	0.008	0.944	1.32e-08	0.000124703	35.9998	288649
Antioxidants	31578528	Uric acid	rs1234413	T	C	-0.022	0.004	0.442	7.08e-09	0.000104788	30.2498	288649
Antioxidants	31578528	Uric acid	rs9287911	A	T	0.038	0.004	0.25	1.13e-17	0.000312566	90.2494	288649
Antioxidants	31578528	Uric acid	rs187355703	C	G	-0.086	0.013	0.975	2.7e-11	0.000151591	43.763	288649
Antioxidants	31578528	Uric acid	rs1047891	A	C	-0.024	0.004	0.311	2.09e-08	0.000124703	35.9998	288649
Antioxidants	31578528	Uric acid	rs9288447	T	C	-0.023	0.004	0.546	3.27e-09	0.000114529	33.0623	288649
Antioxidants	31578528	Uric acid	rs2581817	C	G	0.048	0.004	0.42	4.87e-35	0.000498627	143.999	288649
Antioxidants	31578528	Uric acid	rs7640441	A	C	-0.028	0.005	0.246	1.26e-09	0.000108632	31.3598	288649
Antioxidants	31578528	Uric acid	rs11718633	T	C	-0.028	0.005	0.198	7.05e-09	0.000108632	31.3598	288649
Antioxidants	31578528	Uric acid	rs80120242	A	T	-0.062	0.01	0.947	1.87e-09	0.000133154	38.4397	288649
Antioxidants	31578528	Uric acid	rs62294340	A	G	-0.022	0.004	0.364	5e-08	0.000104788	30.2498	288649
Antioxidants	31578528	Uric acid	rs62286563	T	G	-0.103	0.015	0.979	1.16e-12	0.000163324	47.1508	288649
Antioxidants	31578528	Uric acid	rs73224492	A	G	-0.094	0.006	0.875	9e-59	0.000849599	245.443	288649
Antioxidants	31578528	Uric acid	rs98270	A	G	0.022	0.004	0.362	4.21e-08	0.000104788	30.2498	288649
Antioxidants	31578528	Uric acid	rs10857147	A	T	0.024	0.004	0.713	2.21e-08	0.000124703	35.9998	288649
Antioxidants	31578528	Uric acid	rs1481012	A	G	-0.249	0.006	0.889	1e-200	0.0059312	1722.24	288649
Antioxidants	31578528	Uric acid	rs1440411	T	C	-0.028	0.004	0.571	1.08e-12	0.000169728	48.9997	288649
Antioxidants	31578528	Uric acid	rs455213	T	C	-0.027	0.004	0.543	6.05e-12	0.000157823	45.5622	288649
Antioxidants	31578528	Uric acid	rs76004499	C	G	-0.074	0.013	0.972	3.27e-08	0.000112243	32.4021	288649
Antioxidants	31578528	Uric acid	rs12530084	T	C	0.066	0.005	0.22	9.55e-48	0.000603276	174.239	288649
Antioxidants	31578528	Uric acid	rs198851	T	G	0.039	0.005	0.144	5.8e-13	0.000210731	60.8396	288649
Antioxidants	31578528	Uric acid	rs742493	T	C	0.039	0.006	0.881	9.79e-11	0.00014635	42.2497	288649
Antioxidants	31578528	Uric acid	rs1574430	A	C	0.029	0.004	0.405	2.77e-14	0.000182065	52.5621	288649
Antioxidants	31578528	Uric acid	rs10223666	C	G	0.046	0.004	0.704	6.62e-28	0.000457959	132.249	288649
Antioxidants	31578528	Uric acid	rs4897160	A	G	0.03	0.004	0.483	1.96e-14	0.000194835	56.2496	288649
Antioxidants	31578528	Uric acid	rs13226650	A	G	0.049	0.005	0.809	1.35e-23	0.000332612	96.0393	288649
Antioxidants	31578528	Uric acid	rs10480300	T	C	0.03	0.004	0.276	4.26e-12	0.000194835	56.2496	288649
Antioxidants	31578528	Uric acid	rs34861762	T	C	0.034	0.004	0.419	3.5e-19	0.000250241	72.2495	288649
Antioxidants	31578528	Uric acid	rs2466077	T	G	-0.022	0.004	0.533	1.78e-08	0.000104788	30.2498	288649
Antioxidants	31578528	Uric acid	rs2943539	T	C	0.041	0.004	0.475	6.42e-28	0.000363848	105.062	288649
Antioxidants	31578528	Uric acid	rs10956924	T	C	-0.024	0.004	0.279	1.79e-08	0.000124703	35.9998	288649
Antioxidants	31578528	Uric acid	rs10971420	T	C	0.031	0.004	0.688	4.14e-14	0.000208038	60.0621	288649
Antioxidants	31578528	Uric acid	rs56106601	A	C	0.061	0.009	0.946	2.68e-11	0.000159124	45.938	288649
Antioxidants	31578528	Uric acid	rs9420446	T	C	-0.038	0.006	0.137	1.13e-11	0.000138942	40.1108	288649
Antioxidants	31578528	Uric acid	rs35198068	T	C	0.025	0.004	0.706	5.85e-09	0.00013531	39.0622	288649
Antioxidants	31578528	Uric acid	rs35506085	A	G	-0.029	0.005	0.189	1.5e-08	0.000116529	33.6398	288649
Antioxidants	31578528	Uric acid	rs148185902	A	G	0.123	0.023	0.012	5.76e-08	9.90698e-05	28.599	288649
Antioxidants	31578528	Uric acid	rs3925584	T	C	0.03	0.004	0.552	1.66e-15	0.000194835	56.2496	288649
Antioxidants	31578528	Uric acid	rs71456318	A	C	0.079	0.004	0.484	4.41e-92	0.00134951	390.06	288649
Antioxidants	31578528	Uric acid	rs2022051	A	G	-0.07	0.005	0.793	5.13e-48	0.000678565	195.999	288649
Antioxidants	31578528	Uric acid	rs10896028	A	T	-0.048	0.004	0.645	4.1e-33	0.000498627	143.999	288649
Antioxidants	31578528	Uric acid	rs7315236	T	C	0.029	0.004	0.357	1.91e-13	0.000182065	52.5621	288649
Antioxidants	31578528	Uric acid	rs12313306	T	C	-0.076	0.004	0.246	6.74e-65	0.00124909	360.997	288649
Antioxidants	31578528	Uric acid	rs1800574	T	C	-0.081	0.012	0.031	2.84e-12	0.000157823	45.5622	288649
Antioxidants	31578528	Uric acid	rs28530689	A	C	0.032	0.004	0.512	1.27e-16	0.000221673	63.9996	288649
Antioxidants	31578528	Uric acid	rs12423664	A	G	0.042	0.006	0.152	1.75e-13	0.000169728	48.9997	288649
Antioxidants	31578528	Uric acid	rs7986094	A	C	-0.024	0.004	0.302	1.74e-08	0.000124703	35.9998	288649
Antioxidants	31578528	Uric acid	rs626277	A	C	0.026	0.004	0.594	2.69e-11	0.00014635	42.2497	288649
Antioxidants	31578528	Uric acid	rs861536	A	G	0.024	0.004	0.621	2.16e-09	0.000124703	35.9998	288649
Antioxidants	31578528	Uric acid	rs1478604	T	C	-0.026	0.004	0.706	4.49e-10	0.00014635	42.2497	288649
Antioxidants	31578528	Uric acid	rs2929508	A	T	-0.029	0.005	0.261	3.65e-09	0.000116529	33.6398	288649
Antioxidants	31578528	Uric acid	rs8040109	A	C	0.025	0.004	0.707	5.85e-09	0.00013531	39.0622	288649
Antioxidants	31578528	Uric acid	rs2472297	T	C	-0.028	0.005	0.249	1.5e-08	0.000108632	31.3598	288649
Antioxidants	31578528	Uric acid	rs57737646	T	C	-0.094	0.012	0.025	5.4e-14	0.000212535	61.3607	288649
Antioxidants	31578528	Uric acid	rs55781567	C	G	0.023	0.004	0.655	1.11e-08	0.000114529	33.0623	288649
Antioxidants	31578528	Uric acid	rs4997081	C	G	-0.03	0.005	0.196	4.18e-10	0.000124703	35.9998	288649
Antioxidants	31578528	Uric acid	rs8050136	A	C	0.025	0.004	0.403	2.34e-10	0.00013531	39.0622	288649
Antioxidants	31578528	Uric acid	rs4788815	A	T	-0.026	0.004	0.357	7.44e-11	0.00014635	42.2497	288649
Antioxidants	31578528	Uric acid	rs57652769	T	C	-0.036	0.004	0.309	8.56e-18	0.000280539	80.9994	288649
Antioxidants	31578528	Uric acid	rs9925837	A	G	-0.042	0.005	0.845	5.85e-15	0.000244389	70.5595	288649
Antioxidants	31578528	Uric acid	rs11644696	A	G	0.022	0.004	0.477	1.41e-08	0.000104788	30.2498	288649
Antioxidants	31578528	Uric acid	rs2453580	T	C	0.025	0.004	0.598	7.01e-10	0.00013531	39.0622	288649
Antioxidants	31578528	Uric acid	rs57070985	A	G	0.029	0.004	0.646	2.04e-12	0.000182065	52.5621	288649
Antioxidants	31578528	Uric acid	rs4808762	T	C	-0.024	0.004	0.72	1.36e-08	0.000124703	35.9998	288649
Antioxidants	31578528	Uric acid	rs2868194	T	C	-0.027	0.004	0.408	8.9e-12	0.000157823	45.5622	288649
Antioxidants	31578528	Uric acid	rs10414501	C	G	-0.125	0.018	0.957	1.56e-12	0.000167045	48.225	288649
Antioxidants	31578528	Uric acid	rs7267595	A	C	0.023	0.004	0.51	3.15e-09	0.000114529	33.0623	288649
Antioxidants	31578528	Uric acid	rs6119510	T	G	-0.023	0.004	0.596	3.2e-09	0.000114529	33.0623	288649
Antioxidants	31578528	Uric acid	rs142773928	A	G	0.032	0.005	0.166	3.77e-09	0.000141882	40.9597	288649
Antioxidants	31578528	Uric acid	rs1800961	T	C	-0.076	0.012	0.034	1.63e-10	0.000138942	40.1108	288649
Antioxidants	31578528	Uric acid	rs219781	T	G	-0.025	0.004	0.246	1.56e-08	0.00013531	39.0622	288649
Antioxidants	31578528	Uric acid	rs12485100	T	G	-0.033	0.005	0.173	2.44e-10	0.000150887	43.5597	288649
Minerals	24068962	Calcium	rs780094	T	C	0.017	0.003	0.42	1.3e-10	0.000526497	32.1101	60958	0.00841177	73.8638
Minerals	24068962	Calcium	rs1550532	C	G	0.018	0.003	0.31	8.2e-11	0.000589835	35.9988	60998
Minerals	24068962	Calcium	rs1801725	T	G	0.071	0.004	0.15	8.9e-86	0.0051339	315.052	61054
Minerals	24068962	Calcium	rs10491003	T	C	0.027	0.005	0.09	4.8e-09	0.00048544	29.159	60040
Minerals	24068962	Calcium	rs7481584	A	G	-0.018	0.003	0.3	1.2e-10	0.00058971	35.9988	61011
Minerals	24068962	Calcium	rs7336933	A	G	-0.022	0.004	0.15	9.1e-10	0.000496241	30.249	60928
Minerals	24068962	Calcium	rs1570669	A	G	-0.018	0.003	0.66	9.1e-12	0.000590145	35.9988	60966
Minerals	34523676	Copper	rs17564336	T	G	-0.22333	0.026253	0.298	1.79e-17	0.0127712	72.3404	5594	0.0194158	55.3516
Minerals	34523676	Copper	rs34951015	A	G	0.246463	0.040291	0.099	9.57e-10	0.00664461	37.4052	5594
Minerals	25343990	Selenium	rs6586282	T	C	-0.112933	0.0191737	0.17	3.96e-09	0.00358623	34.6849	9639	0.0211836	104.272
Minerals	25343990	Selenium	rs921943	T	C	0.208563	0.0158723	0.29	1.9e-39	0.0175974	172.624	9639
Minerals	33536631	Iron	rs35945185	A	G	0.031	0.00419846	0.365	1.54e-13	0.000333312	54.5177	163511	0.0262591	314.932
Minerals	33536631	Iron	rs2228145	C	A	0.026	0.00400437	0.407	8.42e-11	0.000257762	42.1572	163511
Minerals	33536631	Iron	rs13007705	T	C	0.029	0.00412296	0.425	2.01e-12	0.000302482	49.4736	163511
Minerals	33536631	Iron	rs7630745	C	T	0.025	0.00417317	0.358	2.09e-09	0.000219435	35.8875	163511
Minerals	33536631	Iron	rs4854760	G	A	0.053	0.00443097	0.313	5.67e-33	0.000874232	143.07	163511
Minerals	33536631	Iron	rs1799945	G	C	0.17	0.00581898	0.137	1.26e-187	0.00519274	853.491	163511
Minerals	33536631	Iron	rs1800562	A	G	0.27	0.00760386	0.0677	3.66e-276	0.00765203	1260.82	163511
Minerals	33536631	Iron	rs9399136	C	T	0.057	0.00450494	0.259	1.08e-36	0.000978136	160.091	163511
Minerals	33536631	Iron	rs12718598	C	T	0.027	0.004081	0.463	3.69e-11	0.000267627	43.7712	163511
Minerals	33536631	Iron	rs7385804	C	A	-0.057	0.00415893	0.371	9.42e-43	0.00114747	187.837	163511
Minerals	33536631	Iron	rs57659670	C	T	-0.042	0.00734566	0.0753	1.08e-08	0.000199896	32.6913	163511
Minerals	33536631	Iron	rs77262773	T	C	0.081	0.013242	0.0261	9.54e-10	0.000228781	37.4163	163511
Minerals	33536631	Iron	rs2005682	T	A	-0.029	0.00434054	0.305	2.37e-11	0.000272925	44.6378	163511
Minerals	33536631	Iron	rs855791	A	G	-0.17	0.00458644	0.431	1e-300	0.00833231	1373.86	163511
Minerals	20700443	Magnesium	rs4072037	C	T	-0.01	0.001	0.46	2.01e-36	0.00417903	99.9916	23829	0.0145108	58.4612
Minerals	20700443	Magnesium	rs448378	G	A	-0.004	0.001	0.47	1.25e-08	0.000671	15.9987	23829
Minerals	20700443	Magnesium	rs13146355	G	A	-0.005	0.001	0.56	6.27e-13	0.00104804	24.9979	23829
Minerals	20700443	Magnesium	rs11144134	T	C	-0.011	0.001	0.92	8.21e-15	0.00505219	120.99	23829
Minerals	20700443	Magnesium	rs3925584	C	T	-0.006	0.001	0.45	5.2e-16	0.00150849	35.997	23829
Minerals	20700443	Magnesium	rs7965584	G	A	-0.007	0.001	0.29	1.05e-16	0.0020521	48.9959	23829
Minerals	20558539	Phosphorus	rs17265703	A	G	-0.036	0.00613136	0.15	4.32e-09	0.00157837	34.4708	21807	0.0074812	41.0836
Minerals	20558539	Phosphorus	rs9469578	C	T	-0.059	0.00868737	0.08	1.11e-11	0.00211054	46.1198	21808
Minerals	20558539	Phosphorus	rs947583	T	C	0.035	0.00503014	0.29	3.45e-12	0.00221522	48.4101	21807
Minerals	20558539	Phosphorus	rs2970818	T	A	0.047	0.00800796	0.09	4.38e-09	0.00157707	34.4439	21808
Minerals	23720494	Zinc	rs1532423	A	G	0.178	0.026	0.37	7.59e-12	0.0176876	46.8338	2603	0.0459248	62.5761
Minerals	23720494	Zinc	rs2120019	T	C	0.287	0.033	0.79	3.41e-18	0.0282372	75.5792	2603
Vitamins	21878437	Vitamin A (retinol)	rs10882272	C	T	-0.03	0.004	0.35	6.51e-15	0.00627913	56.2374	8902	0.00634231	28.4002
Vitamins	21878437	Vitamin A (retinol)	rs1667255	C	A	0.003	0.004	0.31	6.35e-14	6.31841e-05	0.562374	8902
Vitamins	23754956	Folate	rs1801133	G	A	0.118781	0.00777066	0.668	9.5e-53	0.00621915	233.645	37337	0.00755684	142.138
Vitamins	23754956	Folate	rs652197	C	T	0.0675081	0.00952959	0.179	1.4e-12	0.00133769	50.1811	37465
Vitamins	23754956	Vitamin B12	rs12272669	A	G	0.51	0.0859802	0.0022	3e-09	0.000942807	35.182	37283	0.0513112	183.26
Vitamins	23754956	Vitamin B12	rs2270655	G	C	0.0990614	0.0145937	0.941	2.2e-13	0.00100996	46.0742	45576
Vitamins	23754956	Vitamin B12	rs1141321	C	T	0.0696591	0.00675811	0.627	3.6e-26	0.00232583	106.24	45574
Vitamins	23754956	Vitamin B12	rs1801222	G	A	0.118634	0.00653868	0.593	3.3e-75	0.00717091	329.167	45576
Vitamins	23754956	Vitamin B12	rs34324219	C	A	0.234616	0.0105798	0.881	1.1e-111	0.0106749	491.746	45576
Vitamins	23754956	Vitamin B12	rs41281112	C	T	0.181325	0.0149713	0.948	8.9e-35	0.00320821	146.681	45576
Vitamins	23754956	Vitamin B12	rs3742801	T	C	0.0534346	0.00738284	0.294	1.7e-13	0.00114818	52.3816	45571
Vitamins	23754956	Vitamin B12	rs7788053	A	G	0.0497401	0.00782674	0.254	1.7e-10	0.000885401	40.3861	45575
Vitamins	23754956	Vitamin B12	rs2336573	T	C	0.312986	0.0191632	0.031	8.4e-59	0.00581904	266.743	45575
Vitamins	23754956	Vitamin B12	rs602662	A	G	0.171424	0.00686773	0.596	2.4e-139	0.0134884	623.015	45568
Vitamins	23754956	Vitamin B12	rs1131603	C	T	0.221646	0.0152104	0.055	4.9e-49	0.00463764	212.336	45575
Vitamins	19744961	Vitamin B6	rs1256335	A	G	0.14	0.02	0.79	1.4e-15	0.0101829	48.9794	4763	0.0101829	48.98
Vitamins	33203707	Vitamin C	rs6693447	T	G	0.039	0.006	0.551	6.25e-10	0.00081156	42.2484	52018	0.0178627	85.9874
Vitamins	33203707	Vitamin C	rs13028225	T	C	0.102	0.009	0.857	2.38e-30	0.00246315	128.44	52018
Vitamins	33203707	Vitamin C	rs33972313	C	T	0.36	0.018	0.968	4.61e-90	0.00763097	399.985	52018
Vitamins	33203707	Vitamin C	rs10051765	C	T	0.039	0.007	0.342	3.64e-09	0.000596376	31.0396	52018
Vitamins	33203707	Vitamin C	rs7740812	G	A	0.038	0.006	0.594	1.88e-09	0.000770506	40.1096	52018
Vitamins	33203707	Vitamin C	rs174547	C	T	0.036	0.007	0.328	3.84e-08	0.0005082	26.448	52018
Vitamins	33203707	Vitamin C	rs117885456	A	G	0.078	0.012	0.087	1.7e-11	0.00081156	42.2484	52018
Vitamins	33203707	Vitamin C	rs2559850	A	G	0.058	0.006	0.598	6.3e-20	0.00179317	93.4409	52018
Vitamins	33203707	Vitamin C	rs10136000	A	G	0.04	0.007	0.283	1.33e-08	0.000627332	32.6518	52018
Vitamins	33203707	Vitamin C	rs56738967	C	G	0.041	0.007	0.321	7.62e-10	0.00065907	34.3048	52018
Vitamins	33203707	Vitamin C	rs9895661	T	C	0.063	0.008	0.817	1.05e-14	0.00119078	62.0132	52018
Vitamins	33431812	Vitamin D	rs10050247	T	C	0.0222406	0.00326255	0.869689	4.65e-12	0.000115721	46.4704	401529	0.0368013	201.821
Vitamins	33431812	Vitamin D	rs10085881	T	C	0.0146758	0.00230286	0.714716	9.28e-11	0.000101136	40.6131	401529
Vitamins	33431812	Vitamin D	rs1047891	C	A	0.014668	0.00230968	0.684126	1.07e-10	0.000100433	40.3307	401529
Vitamins	33431812	Vitamin D	rs10887718	C	T	0.0126025	0.00222485	0.47171	7.38e-09	7.99025e-05	32.0856	401529
Vitamins	33431812	Vitamin D	rs10908465	C	T	-0.0168166	0.00239061	0.731609	1e-12	0.000123222	49.4831	401529
Vitamins	33431812	Vitamin D	rs10985827	T	G	-0.0205058	0.00312553	0.860689	2.68e-11	0.000107187	43.0431	401529
Vitamins	33431812	Vitamin D	rs11060406	C	T	0.0321685	0.00546203	0.962553	1.94e-09	8.63772e-05	34.6858	401529
Vitamins	33431812	Vitamin D	rs11127048	G	A	-0.0222863	0.00225488	0.381521	2.45e-23	0.000243224	97.6848	401529
Vitamins	33431812	Vitamin D	rs11209976	C	T	0.0134103	0.00217453	0.469336	3.48e-10	9.47083e-05	38.0315	401529
Vitamins	33431812	Vitamin D	rs113928144	C	T	-0.0482293	0.0073765	0.97352	3.11e-11	0.000106453	42.7483	401529
Vitamins	33431812	Vitamin D	rs11542462	G	A	0.0219389	0.00316302	0.865492	2.02e-12	0.0001198	48.1087	401529
Vitamins	33431812	Vitamin D	rs11723621	A	G	0.190659	0.00239151	0.708059	1e-300	0.0155823	6355.77	401529
Vitamins	33431812	Vitamin D	rs117576073	G	T	0.144776	0.00981797	0.987577	1.63e-49	0.00054125	217.444	401529
Vitamins	33431812	Vitamin D	rs117913124	G	A	0.37589	0.00664845	0.972182	1e-300	0.00789805	3196.53	401529
Vitamins	33431812	Vitamin D	rs118071012	G	C	-0.0565144	0.00594532	0.965877	9.94e-22	0.000224985	90.3578	401529
Vitamins	33431812	Vitamin D	rs11846838	G	A	0.015471	0.00233171	0.673945	1.62e-11	0.000109628	44.0236	401529
Vitamins	33431812	Vitamin D	rs12123821	C	T	-0.0790147	0.00505798	0.952036	2.59e-55	0.000607408	244.039	401529
Vitamins	33431812	Vitamin D	rs1229984	T	C	0.0442588	0.00711398	0.0224716	2.46e-10	9.63863e-05	38.7054	401529
Vitamins	33431812	Vitamin D	rs12490042	T	C	-0.0174566	0.00295201	0.865449	1.67e-09	8.70821e-05	34.9689	401529
Vitamins	33431812	Vitamin D	rs12720922	G	A	-0.0234385	0.00279286	0.816875	2.38e-17	0.000175375	70.4302	401529
Vitamins	33431812	Vitamin D	rs13000298	C	T	-0.0136673	0.00223578	0.663799	4.89e-10	9.30572e-05	37.3685	401529
Vitamins	33431812	Vitamin D	rs13284054	T	C	-0.0202355	0.00342472	0.874876	1.72e-09	8.69407e-05	34.9121	401529
Vitamins	33431812	Vitamin D	rs138832087	G	A	-0.0751912	0.00888007	0.983656	1.25e-17	0.000178528	71.6967	401529
Vitamins	33431812	Vitamin D	rs141138479	T	C	-0.0834074	0.00781137	0.97621	6.47e-27	0.000283867	114.013	401529
Vitamins	33431812	Vitamin D	rs146442348	T	A	-0.0767437	0.00879018	0.984584	1.27e-18	0.000189798	76.2233	401529
Vitamins	33431812	Vitamin D	rs17503142	C	G	-0.0672031	0.00815304	0.980111	8.42e-17	0.00016918	67.9418	401529
Vitamins	33431812	Vitamin D	rs17765311	A	C	0.0181434	0.00233302	0.655762	3.72e-15	0.000150598	60.4781	401529
Vitamins	33431812	Vitamin D	rs1800588	C	T	0.0351629	0.00262117	0.78494	2.47e-41	0.000447989	179.96	401529
Vitamins	33431812	Vitamin D	rs1972994	A	T	0.0154242	0.0022561	0.351186	4.05e-12	0.000116391	46.7398	401529
Vitamins	33431812	Vitamin D	rs2012736	C	A	0.0476277	0.00398262	0.91795	2.92e-33	0.000356049	143.014	401529
Vitamins	33431812	Vitamin D	rs2037511	G	A	-0.0173974	0.00306918	0.834596	7.21e-09	8.00152e-05	32.1308	401529
Vitamins	33431812	Vitamin D	rs2074735	G	C	-0.0314746	0.00439685	0.936424	4.08e-13	0.000127604	51.2431	401529
Vitamins	33431812	Vitamin D	rs212100	T	C	0.0645447	0.00293846	0.164272	3.08e-107	0.00120017	482.48	401529
Vitamins	33431812	Vitamin D	rs2131925	G	T	0.0242906	0.00229575	0.357708	1.83e-26	0.000278734	111.95	401529
Vitamins	33431812	Vitamin D	rs2229742	G	C	0.0261415	0.00354657	0.896516	8.47e-14	0.000135291	54.3303	401529
Vitamins	33431812	Vitamin D	rs2245133	T	C	0.0223083	0.00295149	0.833423	2.04e-14	0.000142256	57.1279	401529
Vitamins	33431812	Vitamin D	rs2270318	G	A	-0.0402899	0.00220123	0.5836	3.89e-75	0.000833647	335.011	401529
Vitamins	33431812	Vitamin D	rs2361954	T	G	-0.0160131	0.00229761	0.615656	1.59e-12	0.000120956	48.5731	401529
Vitamins	33431812	Vitamin D	rs2847500	G	A	0.0212272	0.00326254	0.876843	3.85e-11	0.000105417	42.3323	401529
Vitamins	33431812	Vitamin D	rs293435	C	T	0.0178295	0.00235493	0.713716	1.85e-14	0.000142739	57.3218	401529
Vitamins	33431812	Vitamin D	rs2975734	C	G	0.0126407	0.00211697	0.560373	1.18e-09	8.87886e-05	35.6542	401529
Vitamins	33431812	Vitamin D	rs325412	T	C	0.014063	0.00245886	0.710624	5.35e-09	8.14584e-05	32.7104	401529
Vitamins	33431812	Vitamin D	rs35675346	G	A	0.0164735	0.00253408	0.759931	4e-11	0.000105237	42.2599	401529
Vitamins	33431812	Vitamin D	rs3750296	G	C	0.0207916	0.00225368	0.658439	1.41e-20	0.000211925	85.1117	401529
Vitamins	33431812	Vitamin D	rs3814995	C	T	0.0123345	0.00225564	0.687958	2.27e-08	7.44654e-05	29.9021	401529
Vitamins	33431812	Vitamin D	rs3849374	G	C	0.0159049	0.00286762	0.820703	1.46e-08	7.6607e-05	30.7621	401529
Vitamins	33431812	Vitamin D	rs401987	C	G	0.0121569	0.00220858	0.619843	1.85e-08	7.54518e-05	30.2982	401529
Vitamins	33431812	Vitamin D	rs4121823	T	A	0.019014	0.00295143	0.158175	5.88e-11	0.000103352	41.503	401529
Vitamins	33431812	Vitamin D	rs41302867	G	A	-0.0172447	0.00307239	0.876498	9.95e-09	7.84526e-05	31.5033	401529
Vitamins	33431812	Vitamin D	rs4149056	T	C	0.0193069	0.00306816	0.848931	1.56e-10	9.86074e-05	39.5974	401529
Vitamins	33431812	Vitamin D	rs4390955	C	A	0.0138891	0.00247813	0.269413	1.04e-08	7.82256e-05	31.4122	401529
Vitamins	33431812	Vitamin D	rs4660885	G	A	-0.0114166	0.00204737	0.564742	1.23e-08	7.74338e-05	31.0942	401529
Vitamins	33431812	Vitamin D	rs58542926	C	T	-0.0395175	0.00404038	0.924192	6.82e-23	0.000238185	95.6604	401529
Vitamins	33431812	Vitamin D	rs6127099	A	T	0.0368596	0.00254654	0.721823	8.79e-48	0.000521503	209.507	401529
Vitamins	33431812	Vitamin D	rs61891388	T	G	-0.0141049	0.00211888	0.543175	1.4e-11	0.000110347	44.3124	401529
Vitamins	33431812	Vitamin D	rs6438900	C	G	-0.0139618	0.00233482	0.739943	1.12e-09	8.90472e-05	35.7581	401529
Vitamins	33431812	Vitamin D	rs6672758	C	T	-0.0167609	0.00272572	0.201427	3.89e-10	9.41617e-05	37.812	401529
Vitamins	33431812	Vitamin D	rs6698680	A	G	0.0156089	0.00217208	0.535107	3.33e-13	0.000128594	51.6405	401529
Vitamins	33431812	Vitamin D	rs6963	T	A	0.0151063	0.00239705	0.713827	1.47e-10	9.89013e-05	39.7155	401529
Vitamins	33431812	Vitamin D	rs6985620	T	C	-0.0130272	0.0023237	0.332536	1.03e-08	7.82692e-05	31.4297	401529
Vitamins	33431812	Vitamin D	rs7194344	T	G	-0.0156761	0.00286592	0.784791	2.25e-08	7.45073e-05	29.9189	401529
Vitamins	33431812	Vitamin D	rs73015021	A	G	-0.0266806	0.00329981	0.879036	3.1e-16	0.000162789	65.3749	401529
Vitamins	33431812	Vitamin D	rs73080940	T	C	0.0209604	0.00359149	0.891174	2.67e-09	8.48196e-05	34.0602	401529
Vitamins	33431812	Vitamin D	rs74723871	G	A	-0.0637721	0.0084453	0.980159	2.16e-14	0.000141988	57.0202	401529
Vitamins	33431812	Vitamin D	rs7528419	A	G	-0.0189151	0.00256404	0.775013	8.09e-14	0.000135516	54.4209	401529
Vitamins	33431812	Vitamin D	rs75360998	G	A	-0.0585999	0.00786912	0.980424	4.78e-14	0.000138091	55.4548	401529
Vitamins	33431812	Vitamin D	rs77532868	C	T	-0.0303871	0.00471124	0.945752	5.6e-11	0.000103597	41.6012	401529
Vitamins	33431812	Vitamin D	rs77924615	G	A	0.0161204	0.00288481	0.802271	1.15e-08	7.77618e-05	31.2259	401529
Vitamins	33431812	Vitamin D	rs7801804	T	C	-0.0137896	0.00214884	0.346054	6.94e-11	0.00010255	41.1806	401529
Vitamins	33431812	Vitamin D	rs7828742	A	G	0.0228609	0.00221489	0.40166	2.82e-25	0.000265247	106.532	401529
Vitamins	33431812	Vitamin D	rs8018720	G	C	0.037758	0.00277465	0.176758	1.79e-42	0.000460982	185.182	401529
Vitamins	33431812	Vitamin D	rs899631	G	T	0.012976	0.00221156	0.610153	2.21e-09	8.57295e-05	34.4256	401529
Vitamins	33431812	Vitamin D	rs9536961	A	G	0.0130494	0.00235047	0.653832	1.41e-08	7.67576e-05	30.8226	401529
Vitamins	33431812	Vitamin D	rs964184	G	C	-0.0396804	0.00324103	0.131169	9.14e-35	0.00037317	149.894	401529
Vitamins	33431812	Vitamin D	rs9687030	A	G	0.0119555	0.00216738	0.562451	1.73e-08	7.57732e-05	30.4273	401529
Vitamins	33431812	Vitamin D	rs9861009	T	C	-0.0158128	0.00258644	0.275055	4.87e-10	9.30798e-05	37.3775	401529
Vitamins	21729881	Vitamin E	rs964184	G	C	0.04	0.01	0.15	7.8e-12	0.0018188	15.9964	8781	0.00386658	11.3562
Vitamins	21729881	Vitamin E	rs11057830	A	G	0.03	0.01	0.15	8.2e-09	0.00102389	8.99795	8781
Vitamins	21729881	Vitamin E	rs2108622	T	C	0.03	0.01	0.21	1.4e-10	0.00102389	8.99795	8781

## Sheet: S2
Table S2: Results for Mendelian randomisation analyses
Results with a P-value < 0.05 have been bolded
Abbreviations: nsnp - number of variants in instrument; SE - standard error; OR - odds ratio; LL - lower 95% confidence interval; UL - upper 95% confidence interval
Nutrient Type	Exposure	Outcome	MR Method	Nsnp	Beta	SE	Pval	OR	LL	UL	MR Egger Intercept	Intercept SE	Intercept P	Q	Q_df	Q_pval	Causal Estimate	sd	T-stat	P-value	MR-PRESSO global_test_RSSobs*	MR-PRESSO global_test_Pvalue*	MR-PRESSO results_Distortion Test_Distortion Coefficient	MR-PRESSO results_Distortion Test_Pvalue
Dietary intakes	Carbohydrate	FinnGen(childhood asthma)	MR Egger	9	-1.13148	2.02203	0.593215	0.322556	0.00612935	16.9745	0.0261787	0.0389322	0.522887	5.75314	7	0.568852
			Weighted median	9	0.168921	0.514026	0.742441	1.18403	0.432328	3.24272
			Inverse variance weighted	9	0.203826	0.380943	0.592612	1.22608	0.581105	2.58694				6.20528	8	0.624249
			MR-PRESSO	9													0.203826	0.335503	0.607523	0.560349	8.10924	0.619
		30929738(childhood asthma)	MR Egger	11	-1.63252	2.21071	0.479048	0.195437	0.00256576	14.8867	0.0156764	0.0421252	0.7184	32.1561	9	0.000187127
			Weighted median	11	-0.473432	0.305007	0.120614	0.622861	0.342581	1.13245
			Inverse variance weighted	11	-0.82197	0.361787	0.0230882	0.439565	0.216303	0.893269				32.6509	10	0.000311721
			MR-PRESSO (Outlier-corrected)	10													-0.557929	0.242281	-2.30282	0.0467831	39.1162	0.002	-47.3253	0.108
		34594039(childhood asthma)	MR Egger	11	-1.65032	1.09367	0.165583	0.191988	0.0225071	1.63768	0.0231126	0.0208387	0.296134	12.3629	9	0.193613
			Weighted median	11	-0.532033	0.238726	0.0258386	0.58741	0.367903	0.937884
			Inverse variance weighted	11	-0.455437	0.19054	0.0168371	0.634171	0.436531	0.921291				14.0527	10	0.1706
			MR-PRESSO	11													-0.455437	0.19054	-2.39025	0.0379427	17.1469	0.189
		Meta(childhood asthma)	(IVW)Random effects model				0.1088	0.8451	0.688	1.0381
Dietary intakes	Fat	FinnGen(childhood asthma)	MR Egger	5	0.683039	1.46307	0.672419	1.97989	0.112525	34.8364	-0.0224679	0.0342262	0.558392	3.22416	3	0.358338
			Weighted median	5	-0.298813	0.571692	0.601196	0.741698	0.241876	2.27437
			Inverse variance weighted	5	-0.226273	0.454322	0.618452	0.797501	0.327344	1.94293				3.68729	4	0.449977
			MR-PRESSO	5													-0.226273	0.436202	-0.518734	0.631322	5.47288	0.521
		30929738(childhood asthma)	MR Egger	6	0.489496	0.558493	0.430263	1.63149	0.545992	4.8751	0.000728115	0.0150578	0.963752	6.42572	4	0.169531
			Weighted median	6	0.37662	0.28097	0.180106	1.45735	0.840229	2.52773
			Inverse variance weighted	6	0.513517	0.228329	0.0245112	1.67116	1.06822	2.61442				6.42947	5	0.266642
			MR-PRESSO	6													0.513517	0.228329	2.24902	0.0743682	9.72184	0.299
		34594039(childhood asthma)	MR Egger	6	-0.00728807	0.543959	0.989952	0.992738	0.341828	2.88311	0.0111617	0.0145093	0.484636	9.01685	4	0.0606796
			Weighted median	6	0.577055	0.227535	0.011209	1.78079	1.14007	2.78159
			Inverse variance weighted	6	0.366022	0.23552	0.120159	1.44199	0.908831	2.28791				10.3509	5	0.0658824
			MR-PRESSO	6													0.366022	0.23552	1.55411	0.180874	15.8229	0.111
		Meta(childhood asthma)	(IVW)Fixed effects model				0.0179	1.1718	1.0276	1.3362
Dietary intakes	Protein	FinnGen(childhood asthma)	MR Egger	6	-2.06143	3.00824	0.530829	0.127272	0.00035	46.2806	0.0411142	0.0712074	0.59462	15.9391	4	0.00310204
			Weighted median	6	-0.492919	0.543825	0.364728	0.610841	0.210385	1.77354
			Inverse variance weighted	6	-0.38056	0.705689	0.589697	0.683478	0.171408	2.72533				17.2675	5	0.00401948
			MR-PRESSO (Outlier-corrected)	5													-0.768995	0.581137	-1.32326	0.256319	22.6715	0.011	50.5119	0.588
		30929738(childhood asthma)	MR Egger	7	1.39375	1.11701	0.267372	4.02993	0.451316	35.9844	-0.01175	0.0253755	0.662788	8.20499	5	0.145294
			Weighted median	7	0.952913	0.2945	0.00121346	2.59325	1.456	4.61879
			Inverse variance weighted	7	0.891829	0.251438	0.000389767	2.43959	1.49035	3.99342				8.55684	6	0.200077
			MR-PRESSO	7													0.891829	0.251438	3.54692	0.0121171	10.8992	0.278
		34594039(childhood asthma)	MR Egger	7	1.06294	0.720637	0.200227	2.89486	0.705034	11.8863	-0.0189959	0.0163935	0.298891	5.33559	5	0.376311
			Weighted median	7	0.237908	0.224986	0.290314	1.26859	0.816225	1.97167
			Inverse variance weighted	7	0.252666	0.179095	0.158306	1.28745	0.906322	1.82886				6.76839	6	0.342798
			MR-PRESSO	7													0.252666	0.179095	1.41079	0.20799	8.87494	0.384
		Meta(childhood asthma)	(IVW)Random effects model				0.1528	1.2019	0.9341	1.5464
Dietary intakes	Sugar	FinnGen(childhood asthma)	MR Egger	9	-0.0317073	1.98709	0.987714	0.96879	0.0197144	47.6076	0.00192981	0.045925	0.967656	8.27439	7	0.309021
			Weighted median	9	0.167663	0.442907	0.705021	1.18254	0.496369	2.81725
			Inverse variance weighted	9	0.0504637	0.33027	0.87856	1.05176	0.550535	2.00931				8.27648	8	0.406939
			MR-PRESSO	9													0.0504637	0.33027	0.152795	0.882343	10.2608	0.444
		30929738(childhood asthma)	MR Egger	9	-0.856885	1.28687	0.526822	0.424482	0.0340762	5.28771	0.0109454	0.0294185	0.720857	10.2947	7	0.172478
			Weighted median	9	-0.417361	0.259819	0.108197	0.658783	0.395895	1.09624
			Inverse variance weighted	9	-0.385616	0.214644	0.0724086	0.680031	0.446499	1.03571				10.4983	8	0.231777
			MR-PRESSO	9													-0.385616	0.214644	-1.79654	0.110134	14.8044	0.208
		34594039(childhood asthma)	MR Egger	9	-2.01054	0.896693	0.0598855	0.133916	0.0230968	0.77645	0.03653	0.0204918	0.117836	7.8362	7	0.347259
			Weighted median	9	-0.631936	0.208078	0.00238937	0.531562	0.353536	0.799233
			Inverse variance weighted	9	-0.437045	0.178181	0.0141741	0.645942	0.455537	0.915934				11.3937	8	0.180374
			MR-PRESSO	9													-0.437045	0.178181	-2.45282	0.0397615	14.6247	0.194
		Meta(childhood asthma)	(IVW)Fixed effects model				0.0061	0.8599	0.7721	0.9578
Antioxidants	β-carotene	FinnGen(childhood asthma)	Wald ratio	1	-0.00387515	0.139141	0.977781	0.996132	0.758364	1.30845
		30929738(childhood asthma)	Wald ratio	1	0.020629	0.0777711	0.790815	1.02084	0.876514	1.18894
		34594039(childhood asthma)	Wald ratio	1	-0.00805369	0.0624161	0.897332	0.991979	0.877754	1.12107
		Meta(childhood asthma)	(IVW)Fixed effects model				0.9581	1.001	0.9627	1.041
Antioxidants	Uric acid	FinnGen(childhood asthma)	MR Egger	77	-0.153991	0.146932	0.297982	0.857279	0.642764	1.14339	0.00451489	0.00600146	0.454226	105.344	75	0.0119702
			Weighted median	77	-0.110303	0.112644	0.32747	0.895563	0.718144	1.11681
			Inverse variance weighted	77	-0.0610038	0.0792137	0.44123	0.94082	0.805524	1.09884				106.138	76	0.0127813
			MR-PRESSO	77													-0.0610038	0.0792137	-0.770117	0.443618	108.75	0.017
		30929738(childhood asthma)	MR Egger	80	0.00508781	0.0900049	0.955066	1.0051	0.84255	1.19901	0.000954315	0.00376613	0.80063	150.442	78	1.61872e-06
			Weighted median	80	-0.0194024	0.066914	0.771847	0.980785	0.860231	1.11823
			Inverse variance weighted	80	0.0238729	0.0507365	0.637978	1.02416	0.927214	1.13124				150.566	79	2.21408e-06
			MR-PRESSO (Outlier-corrected)	78													0.0196488	0.0428633	0.458406	0.647952	155.356	<0.001	21.4979	0.899
		34594039(childhood asthma)	MR Egger	79	-0.087734	0.0588474	0.14008	0.916005	0.816217	1.02799	0.00484834	0.00246413	0.0527194	100.164	77	0.0392719
			Weighted median	79	-0.0763813	0.0482314	0.113275	0.926463	0.842893	1.01832
			Inverse variance weighted	79	0.00751216	0.0340718	0.825497	1.00754	0.942454	1.07712				105.2	78	0.0217849
			MR-PRESSO (Outlier-corrected)	78													0.0296385	0.0328504	0.902227	0.36975	110.148	0.025	-74.654	0.765
		Meta(childhood asthma)	(IVW)Fixed effects model				0.8725	1.0019	0.9794	1.0248
Antioxidants	Lycopene	FinnGen(childhood asthma)	MR Egger	5	0.0375323	0.0814766	0.676389	1.03825	0.885005	1.21802	-0.0480321	0.0290609	0.196939	2.53345	3	0.469276
			Weighted median	5	-0.060781	0.0560417	0.278113	0.941029	0.84314	1.05028
			Inverse variance weighted	5	-0.0741339	0.0522485	0.155936	0.928547	0.838164	1.02868				5.26524	4	0.261149
			MR-PRESSO	5													-0.0741339	0.0522485	-1.41887	0.228935	7.36935	0.414
		30929738(childhood asthma)	MR Egger	5	0.0197978	0.0576653	0.754007	1.02	0.910987	1.14205	-0.0206207	0.0210629	0.399774	5.00895	3	0.171143
			Weighted median	5	-0.0160671	0.0342354	0.638846	0.984061	0.920196	1.05236
			Inverse variance weighted	5	-0.0277211	0.0309725	0.370774	0.97266	0.91537	1.03354				6.60923	4	0.158037
			MR-PRESSO	5													-0.0277211	0.0309725	-0.895024	0.421365	12.9797	0.204
		34594039(childhood asthma)	MR Egger	5	-0.0197293	0.0353885	0.616078	0.980464	0.914762	1.05088	0.000839955	0.0129359	0.952313	0.114008	3	0.990105
			Weighted median	5	-0.0180468	0.0229064	0.430784	0.982115	0.938997	1.02721
			Inverse variance weighted	5	-0.0177975	0.0191628	0.353018	0.98236	0.946148	1.01996				0.118225	4	0.99832
			MR-PRESSO														0.0177975	0.00329445	-5.40226	0.00568364	0.164114	0.998
		Meta(childhood asthma)	(IVW)Fixed effects model				0.1039	0.9891	0.9761	1.0023
Minerals	Calcium	FinnGen(childhood asthma)	MR Egger	7	-0.636406	0.671679	0.3869	0.529191	0.141862	1.97405	0.0240309	0.0190724	0.263283	6.19733	5	0.287488
			Weighted median	7	-0.267088	0.377025	0.478691	0.765606	0.365658	1.60301
			Inverse variance weighted	7	0.0764753	0.379304	0.840214	1.07948	0.513266	2.2703				8.16506	6	0.226258
			MR-PRESSO	7													0.0764753	0.379304	0.20162	0.846876	12.9035	0.31
		30929738(childhood asthma)	MR Egger	7	0.719992	0.656418	0.322701	2.05442	0.567459	7.43778	-0.0158639	0.0186485	0.433786	18.5383	5	0.00234222
			Weighted median	7	0.251075	0.231531	0.278182	1.28541	0.816502	2.02359
			Inverse variance weighted	7	0.251168	0.348277	0.470802	1.28553	0.649564	2.54414				21.2213	6	0.00167395
			MR-PRESSO	7													0.251168	0.348277	0.721174	0.497928	32.2955	0.06
		34594039(childhood asthma)	MR Egger	7	-0.0905426	0.325694	0.792143	0.913435	0.482438	1.72948	0.000572216	0.00920596	0.952846	7.05103	5	0.216873
			Weighted median	7	-0.0965174	0.175436	0.582212	0.907994	0.643796	1.28061
			Inverse variance weighted	7	-0.0735268	0.161141	0.648183	0.929111	0.677488	1.27419				7.05648	6	0.315656
			MR-PRESSO	7													-0.0735268	0.161141	-0.456288	0.664234	8.09835	0.478
		Meta(childhood asthma)	(IVW)Fixed effects model				0.975	0.9981	0.8887	1.1211
Minerals	Iron	FinnGen(childhood asthma)	MR Egger	12	-0.0883154	0.131895	0.51828	0.915472	0.706926	1.18554	0.03371	0.0112664	0.0135253	11.4419	10	0.324138
			Weighted median	12	0.131428	0.110633	0.234845	1.14046	0.918134	1.41661
			Inverse variance weighted	12	0.200034	0.118201	0.090585	1.22144	0.968855	1.53988				21.6855	11	0.0269265
			MR-PRESSO	12													0.200034	0.118201	1.69232	0.118682	26.8229	0.05
		30929738(childhood asthma)	MR Egger	14	-0.0480968	0.101928	0.645484	0.953042	0.780457	1.16379	0.011071	0.0088102	0.232806	34.0189	12	0.000669931
			Weighted median	14	0.01714	0.0592285	0.772285	1.01729	0.90579	1.14251
			Inverse variance weighted	14	0.0449684	0.0715738	0.529821	1.04599	0.909085	1.20352				38.4954	13	0.000240588
			MR-PRESSO (Outlier-corrected)	13													0.0270224	0.0493937	0.547083	0.59435	44.7378	0.004	66.4113	0.47
		34594039(childhood asthma)	MR Egger	14	-0.0601991	0.0659403	0.379255	0.941577	0.827421	1.07148	0.0033351	0.00569103	0.568716	22.1882	12	0.0354642
			Weighted median	14	-0.0300292	0.0413272	0.467459	0.970417	0.894911	1.05229
			Inverse variance weighted	14	-0.032124	0.044151	0.466863	0.968387	0.88811	1.05592				22.8232	13	0.0438479
			MR-PRESSO	14													-0.032124	0.044151	-0.727593	0.479762	23.9389	0.091
		Meta(childhood asthma)	IVW(Random effects model)				0.5572	1.0142	0.9676	1.063
Minerals	Magnesium	FinnGen(childhood asthma)	MR Egger	5	1.96785	4.21137	0.672152	7.15529	0.00186137	27505.6	-0.00288424	0.0293934	0.928021	3.33488	3	0.342817
			Weighted median	5	2.3042	1.78553	0.196883	10.0161	0.30257	331.571
			Inverse variance weighted	5	1.58148	1.41691	0.264359	4.86216	0.302502	78.1503				3.34558	4	0.501743
			MR-PRESSO	5													1.58148	1.29583	1.22044	0.289325	7.13943	0.501
		30929738(childhood asthma)	MR Egger	6	4.39001	3.30014	0.254212	80.6414	0.125148	51962.8	-0.0184922	0.0232758	0.471389	8.87186	4	0.0643834
			Weighted median	6	1.04091	1.20865	0.389119	2.83178	0.264995	30.2608
			Inverse variance weighted	6	1.93244	1.10674	0.0808011	6.90632	0.789165	60.4402				10.2719	5	0.0678889
			MR-PRESSO	6													1.93244	1.10674	1.74606	0.141238	22.2755	0.116
		34594039(childhood asthma)	MR Egger	5	2.83073	1.78207	0.210394	16.9578	0.51575	557.571	-0.0154465	0.0125403	0.30579	1.20277	3	0.752339
			Weighted median	5	0.945025	0.752629	0.209249	2.57288	0.58853	11.2479
			Inverse variance weighted	5	0.779118	0.633647	0.218855	2.17955	0.6295	7.54636				2.71996	4	0.605726
			MR-PRESSO	5													0.779118	0.522515	1.49109	0.210201	3.40034	0.711
		Meta(childhood asthma)	(IVW)Fixed effects model				0.0273	1.6347	1.0566	2.529
Minerals	Phosphorus	FinnGen(childhood asthma)	MR Egger	4	0.826755	1.58813	0.654553	2.28589	0.101675	51.3922	-0.0268981	0.0695147	0.736091	1.31542	2	0.518036
			Weighted median	4	0.384573	0.427739	0.368608	1.46899	0.635213	3.39717
			Inverse variance weighted	4	0.228209	0.359668	0.525756	1.25635	0.620804	2.54253				1.46515	3	0.690338
			MR-PRESSO	4													0.228209	0.251352	0.907926	0.430852	2.26689	0.769
		30929738(childhood asthma)	MR Egger	4	-1.51332	1.97535	0.523683	0.220178	0.0045848	10.5737	0.0550683	0.0824041	0.57276	8.17256	2	0.0168016
			Weighted median	4	-0.493243	0.262552	0.0602921	0.610643	0.365005	1.02159
			Inverse variance weighted	4	-0.221028	0.364022	0.543729	0.801694	0.392778	1.63633				9.99743	3	0.018588
			MR-PRESSO	4													-0.221028	0.364022	-0.607183	0.586602	15.9333	0.057
		34594039(childhood asthma)	MR Egger	4	-1.84976	0.780116	0.141156	0.157274	0.0340886	0.725614	0.0611492	0.0325607	0.201167	0.331626	2	0.847205
			Weighted median	4	-0.33281	0.198833	0.0941662	0.716906	0.485526	1.05855
			Inverse variance weighted	4	-0.415858	0.18148	0.0219356	0.659774	0.462292	0.941617				3.85852	3	0.277152
			MR-PRESSO	4													-0.415858	0.18148	-2.29148	0.105812	7.02863	0.368
		Meta(childhood asthma)	IVW(Random effects model)				0.2268	0.9052	0.7703	1.0638
Minerals	Copper	FinnGen(childhood asthma)	Inverse variance weighted	2	0.058175	0.121976	0.633407	1.0599	0.83452	1.34615				2.12196	1	0.1452
		30929738(childhood asthma)	Inverse variance weighted	2	-0.0417151	0.0455898	0.360186	0.959143	0.877155	1.04879				0.197639	1	0.656633
		34594039(childhood asthma)	Inverse variance weighted	2	-0.00123486	0.0366355	0.973111	0.998766	0.929563	1.07312				0.00783635	1	0.929461
		Meta(childhood asthma)	(IVW)Fixed effects model				0.6348	0.9943	0.971	1.0181
Minerals	Selenium	FinnGen(childhood asthma)	Wald ratio	1	-0.121822	0.108518	0.261609	0.885306	0.715683	1.09513
		30929738(childhood asthma)	Inverse variance weighted	2	-0.00397453	0.0558855	0.943303	0.996033	0.892695	1.11133				0.363719	1	0.546448
		34594039(childhood asthma)	Inverse variance weighted	2	-0.0402218	0.0495531	0.416969	0.960576	0.871669	1.05855				1.20722	1	0.271883
		Meta(childhood asthma)	(IVW)Fixed effects model				0.3259	0.9851	0.9562	1.015
Minerals	Zinc	FinnGen(childhood asthma)	Inverse variance weighted	2	-0.175395	0.0700342	0.0122654	0.839126	0.731497	0.96259				0.659332	1	0.416796
		30929738(childhood asthma)	Inverse variance weighted	2	-0.0379508	0.0403371	0.346786	0.96276	0.889575	1.04197				0.089498	1	0.764816
		34594039(childhood asthma)	Inverse variance weighted	2	-0.00679951	0.0319688	0.831567	0.993224	0.932899	1.05745				0.851985	1	0.355991
		Meta(childhood asthma)	IVW(Random effects model)				0.1902	0.9765	0.9425	1.0118
Vitamins	Vitamin A (retinol)	FinnGen(childhood asthma)	Inverse variance weighted	2	1.00749	0.697337	0.148524	2.73871	0.69817	10.7431				0.884376	1	0.347006
		30929738(childhood asthma)	Inverse variance weighted	2	0.475999	0.477724	0.319061	1.60962	0.631069	4.10554				1.46523	1	0.2261
		34594039(childhood asthma)	Inverse variance weighted	2	-0.213531	0.315095	0.497979	0.807727	0.435562	1.49789				0.410898	1	0.521514
		Meta(childhood asthma)	IVW(Random effects model)				0.4884	1.1111	0.8247	1.4969
Vitamins	Folate	FinnGen(childhood asthma)	Inverse variance weighted	2	-0.180634	0.177243	0.30814	0.834741	0.589766	1.18147				0.428769	1	0.512594
		30929738(childhood asthma)	Inverse variance weighted	2	-0.0234725	0.0953896	0.805628	0.976801	0.810231	1.17761				0.0771554	1	0.78119
		34594039(childhood asthma)	Inverse variance weighted	2	-0.105248	0.0895061	0.239645	0.900101	0.75527	1.07271				1.35067	1	0.245162
		Meta(childhood asthma)	(IVW)Fixed effects model				0.1886	0.9656	0.9166	1.0173
Vitamins	Vitamin B12	FinnGen(childhood asthma)	MR Egger	10	-0.0735176	0.077068	0.368049	0.92912	0.798859	1.08062	0.0184048	0.0148677	0.250845	7.25352	8	0.509543
			Weighted median	10	-0.0115766	0.0584313	0.842949	0.98849	0.881525	1.10843
			Inverse variance weighted	10	0.00297803	0.0460539	0.948441	1.00298	0.916414	1.09773				8.78595	9	0.457264
			MR-PRESSO	10													0.00297803	0.0455029	0.0654471	0.949249	9.99483	0.53
		30929738(childhood asthma)	MR Egger	10	0.0662018	0.0613206	0.31179	1.06844	0.947445	1.20489	-0.019101	0.0112587	0.128222	13.53	8	0.0948676
			Weighted median	10	0.0551755	0.0467524	0.237935	1.05673	0.964197	1.15813
			Inverse variance weighted	10	-0.0175332	0.0400066	0.6612	0.98262	0.908513	1.06277				18.3979	9	0.0308279
			MR-PRESSO	10													-0.0175332	0.0400066	-0.438256	0.671531	32.3943	0.066
		34594039(childhood asthma)	MR Egger	10	-0.0817716	0.0387599	0.0679055	0.921482	0.854071	0.994215	0.0107339	0.00699656	0.163533	8.06524	8	0.427123
			Weighted median	10	-0.0445021	0.0307212	0.147456	0.956474	0.900581	1.01584
			Inverse variance weighted	10	-0.0337734	0.0245408	0.168755	0.966791	0.921389	1.01443				10.4381	9	0.316194
			MR-PRESSO	10													-0.0337734	0.0245408	-1.37621	0.202027	11.7304	0.399
		Meta(childhood asthma)	(IVW)Fixed effects model				0.2113	0.9897	0.9738	1.0059
Vitamins	Vitamin B6	FinnGen(childhood asthma)	Wald ratio	1	-0.166904	0.18123	0.357077	0.846281	0.593265	1.2072
		30929738(childhood asthma)	Wald ratio	1	-0.00556926	0.0995271	0.955376	0.994446	0.818205	1.20865
		34594039(childhood asthma)	Wald ratio	1	-0.0478571	0.08	0.549697	0.95327	0.814927	1.1151
		Meta(childhood asthma)	(IVW)Fixed effects model				0.4391	0.9804	0.9324	1.0308
Vitamins	Vitamin C	FinnGen(childhood asthma)	MR Egger	10	0.103326	0.224652	0.657804	1.10885	0.713914	1.72227	-0.00401664	0.0133664	0.771455	8.89408	8	0.35131
			Weighted median	10	0.0148988	0.162772	0.92707	1.01501	0.737761	1.39645
			Inverse variance weighted	10	0.048431	0.124012	0.696141	1.04962	0.823137	1.33843				8.99447	9	0.437784
			MR-PRESSO	10													0.048431	0.123974	0.390654	0.705139	10.1828	0.529
		30929738(childhood asthma)	MR Egger	11	-0.0877478	0.175729	0.629521	0.915992	0.649094	1.29263	0.0101061	0.0121966	0.428759	31.3468	9	0.000258088
			Weighted median	11	-0.0498318	0.0752721	0.507957	0.951389	0.820891	1.10263
			Inverse variance weighted	11	0.0250641	0.109351	0.818707	1.02538	0.827569	1.27048				33.7381	10	0.00020454
			MR-PRESSO (Outlier-corrected)	10													-0.0287732	0.0691874	-0.415873	0.687244	38.527	0.005	187.109	0.238
		34594039(childhood asthma)	MR Egger	11	-0.011938	0.176896	0.94767	0.988133	0.698616	1.39763	-0.00608442	0.0121999	0.629934	49.2762	9	1.47319e-07
			Weighted median	11	-0.0413966	0.0610911	0.498012	0.959449	0.851177	1.08149
			Inverse variance weighted	11	-0.0803226	0.107481	0.454872	0.922819	0.747526	1.13922				50.638	10	2.03659e-07
			MR-PRESSO (Outlier-corrected)	8													-0.0963009	0.0594798	-1.61905	0.149468	56.2547	<0.001	16.5921	0.822
		Meta(childhood asthma)	(IVW)Fixed effects model				0.9113	0.9969	0.943	1.0537
Vitamins	Vitamin D	FinnGen(childhood asthma)	MR Egger	72	0.20442	0.139268	0.146634	1.22681	0.933751	1.61186	0.00331212	0.00510758	0.518802	114.846	70	0.000585335
			Weighted median	72	0.156551	0.114958	0.173258	1.16947	0.933545	1.46502
			Inverse variance weighted	72	0.262492	0.106222	0.0134677	1.30017	1.0558	1.6011				115.536	71	0.000662701
			MR-PRESSO (Outlier-corrected)	71													0.280519	0.101262	2.77022	0.00716757	118.017	0.002	-6.4262	0.832
		30929738(childhood asthma)	MR Egger	75	0.0928489	0.139581	0.508022	1.0973	0.83466	1.44257	0.00823104	0.00551346	0.139773	456.159	73	8.72266e-57
			Weighted median	75	0.0797903	0.0589927	0.176201	1.08306	0.964799	1.21582
			Inverse variance weighted	75	0.222342	0.110263	0.0437499	1.249	1.00625	1.55031				470.086	74	6.09241e-59
			MR-PRESSO (Outlier-corrected)	67													0.107978	0.0835865	1.29181	0.200927	490.63	<0.001	105.914	<0.001
		34594039(childhood asthma)	MR Egger	75	0.0631838	0.071211	0.377845	1.06522	0.926455	1.22478	0.000603813	0.00280289	0.830037	184.634	73	1.23063e-11
			Weighted median	75	0.0764456	0.0503665	0.129069	1.07944	0.977973	1.19144
			Inverse variance weighted	75	0.0727366	0.0553589	0.188877	1.07545	0.964865	1.1987				184.752	74	1.91024e-11
			MR-PRESSO (Outlier-corrected)	72													0.0506092	0.0430254	1.17626	0.243418	189.505	<0.001	43.722	0.353
		Meta(childhood asthma)	IVW(Random effects model)				0.0172	1.0713	1.0123	1.1337
Vitamins	Vitamin E	FinnGen(childhood asthma)	MR Egger	3	-0.545216	3.46896	0.900755	0.579717	0.00064621	520.065	0.0107682	0.115748	0.940944	0.383128	1	0.535934
			Weighted median	3	-0.299978	0.721227	0.677463	0.740834	0.180219	3.04538
			Inverse variance weighted	3	-0.225579	0.478563	0.637378	0.798054	0.312372	2.03889				0.391783	2	0.822101
		30929738(childhood asthma)	MR Egger	3	-2.01417	3.91061	0.697213	0.133431	6.25867e-05	284.468	0.0673062	0.128602	0.693043	3.91689	1	0.0478034
			Weighted median	3	-0.287424	0.390272	0.461444	0.750193	0.349113	1.61205
			Inverse variance weighted	3	0.0142691	0.415884	0.97263	1.01437	0.448942	2.29195				4.98978	2	0.0825055
		34594039(childhood asthma)	MR Egger	3	-2.37166	2.62842	0.532663	0.0933259	0.000540309	16.1199	0.0784663	0.0866248	0.531435	2.82431	1	0.092847
			Weighted median	3	-0.181215	0.303281	0.550162	0.834256	0.460406	1.51167
			Inverse variance weighted	3	-0.0122764	0.336193	0.970871	0.987799	0.511088	1.90916				5.14167	2	0.0764717
		Meta(childhood asthma)	(IVW)Fixed effects model				0.8166	0.9771	0.8038	1.1879

## Sheet: S3
Table S3: False discovery rate adjusted p values for all tested associations in meta-analysis of four data sources
Nutrients	CA
	Original P value	Benjamini-Hochberg adjusted P value	Significant using an FDR of 0.05?
Carbohydrate	0.1088	0.507733	No
Fat	0.0179	0.187176	No
Protein	0.1528	0.578162	No
Sugar	0.0061	0.187176	No
β-carotene	0.9581	0.977781	No
Uric acid	0.8725	0.977781	No
Lycopene	0.1039	0.507733	No
Calcium	0.975	0.977781	No
Iron	0.5572	0.866756	No
Magnesium	0.0273	0.1911	No
Phosphorus	0.2268	0.63504	No
Copper	0.6348	0.878183	No
Selenium	0.3259	0.756391	No
Zinc	0.1902	0.591733	No
Vitamin A (retinol)	0.4884	0.853679	No
Folate	0.1886	0.591733	No
Vitamin B12	0.2113	0.6339	No
Vitamin B6	0.4391	0.841434	No
Vitamin C	0.9113	0.977781	No
Vitamin D	0.0172	0.187176	No
Vitamin E	0.8166	0.977781	No
